# Supplementary material for: Investigating the Pharmacological Impact of Atosiban, an Oxytocin Receptor Antagonist, on Bladder and Prostate Contractions Within OBESE and Non-Obese Rats
Source: Biomedicines. 2025 Aug 28;13(9):2097. doi: 10.3390/biomedicines13092097 (PMC12467195; doi:10.3390/biomedicines13092097)
Supplement: Supplementary file 1 [file biomedicines-13-02097-s001.zip]

Archive with 1 entries (1 files):
- biomedicines-3742046-supplementary.pdf
